# Supplementary material for: Stress Assessment of Wild Boar (Sus scrofa) in Corral-Style Traps Using Serum Cortisol Levels
Source: Animals (Basel). 2022 Nov 2;12(21):3008. doi: 10.3390/ani12213008 (PMC9654936; doi:10.3390/ani12213008)
Supplement: Supplementary file 1 [file animals-12-03008-s001.zip]

Archive with 1 entries (1 files):
- animals-1982782-supplementary.pdf
